# Supplementary material for: Accessing the In Vivo Efficiency of Clinically Isolated Phages against Uropathogenic and Invasive Biofilm-Forming Escherichia coli Strains for Phage Therapy
Source: Cells. 2023 Jan 17;12(3):344. doi: 10.3390/cells12030344 (PMC9913540; doi:10.3390/cells12030344)
Supplement: Supplementary file 1 [file cells-12-00344-s001.zip]

Archive with 1 entries (1 files):
- cells-2083777-supplementary .pdf
